# Supplementary material for: Differential efficacies of Cas nucleases on microsatellites involved in human disorders and associated off-target mutations
Source: Nucleic Acids Res. 2021 Jul 7;49(14):8120–34. doi: 10.1093/nar/gkab569 (PMC8373144; doi:10.1093/nar/gkab569)
Supplement: gkab569_Supplemental_Files [file gkab569_supplemental_files.zip]

Archive with 3 entries (3 files):
- Supplementary Figures1-9.zip
- Supplementary legends_final.docx
- Supplementary Tables1-6.zip
